# Supplementary material for: Resident bacteria contribute to opportunistic infections of the respiratory tract
Source: PLoS Pathog. 2021 Mar 19;17(3):e1009436. doi: 10.1371/journal.ppat.1009436 (PMC8011790; doi:10.1371/journal.ppat.1009436)
Supplement: S1 Data — (XLSX) [file ppat.1009436.s001.xlsx]

## Sheet: Fig 1D
Custom synergistic indexes
	Isolation rate	Colocalization rate	Mean raidus of satellitism (cm)
S. chromogenes	0.75	0.75	0.76
S. agnetis	0.2	0.0833	0.76
S. aureus	0.05	0	0.8
S. haemolyticus	0.05	0.0833	0.4
S. warneri	0.05	0.0833	0.7
S. pseudintermedius	0.05	0	0.6
S. sciuri	0.05	0.0833	0.8
S. pluranimalium	0.4	0.3333	0
E. faecalis	0.45	0.4167	0
E. cecorum	0.35	0.4167	0
E. casseliflavus	0.05	0.0833	0
E. faecium	0.05	0	0
A. lwoffii	0.3	0.25	0.4
A. schindleri	0.25	0.3333	0.85
E. coli	0.2	0.3333	0
K. pneumoniae	0.05	0.0833	0
B. amyloliquefaciens	0.1	0.0833	0
B. licheniformis	0.05	0	0
B. wiedmannii	0.05	0	0
B. cereus	0.1	0.1667	0
B. velezensis	0.05	0	0
P. illinoisensis	0.05	0	0
P. ehimensis	0.05	0	0
Rothia nasimurium	0.45	0.5833	0.713333
Gallibacterium anatis	0.3	0.3333	0
Corynebacterium falsenii	0.2	0.4167	0
Corynebacterium geronticis	0.15	0.1667	0
Kocuria rosea	0.2	0.1667	0
Lactobacillus salivarius	0.1	0.0833	0
Vibrio cholerae	0.05	0	0
Pseudomonas sp.	0.05	0	0
Stenotrophomonas maltophilia	0.05	0	0
Carnobacterium sp.	0.05	0.0833	0
Aerococcus viridans	0.05	0.0833	0

## Sheet: Fig 2B
Number of bacteria
	Time (h)		S. chromogenes (mono-culture)			mean	std deviation	SEM		Av. paragallinarum (mono-culture)			mean	std deviation	SEM		S. chromogenes (co-culture)			mean	std deviation	SEM		Av. paragallinarum (co-culture)			mean	std deviation	SEM
	0		5.91908	5.85733	5.95424	5.91022	0.0490588	0.0283241		5.6902	5.72591	5.64345	5.68652	0.0413522	0.0238747		5.91908	5.85733	5.95424	5.91022	0.0490588	0.0283241		5.6902	5.72591	5.64345	5.68652	0.0413522	0.0238747
	1		6.21484	6.00432	6.15534	6.12483	0.108525	0.0626571		5.85126	5.95424	6.05308	5.95286	0.100917	0.0582645		5.92428	5.98677	5.79934	5.90346	0.0954336	0.0550986		6.02938	6.06819	6.10037	6.06598	0.0355448	0.0205218
	2		6.6721	6.96379	7.12057	6.91882	0.227595	0.131402		6.20683	6.24551	6.27646	6.24293	0.0348895	0.0201435		6.73239	6.8451	6.74819	6.77523	0.0610236	0.035232		6.47857	6.45637	6.39445	6.44313	0.043592	0.0251678
	3		8.30103	8.41497	8.36173	8.35924	0.0570123	0.0329161		5.716	5.80618	5.69897	5.74038	0.0576136	0.0332632		8.30103	8.1038	8.13354	8.17946	0.106329	0.0613893		6.19312	6.2014	6.20412	6.19955	0.00572636	0.00330611
	4		10.8195	10.4624	10.716	10.666	0.183752	0.106089		4.99123	4.94448	4.83251	4.92274	0.081562	0.0470899		10.5378	10.6425	10.567	10.5824	0.0539979	0.0311757		6.20412	6.13988	6	6.11467	0.10437	0.0602578
	6		11.3636	11.4609	11.2227	11.3491	0.119754	0.0691401		4.14613	4.25527	4.23045	4.21062	0.0572112	0.0330309		11.2504	11.2455	11.301	11.2657	0.0307344	0.0177445		5.99123	5.97772	5.83885	5.93593	0.0843477	0.0486982
	8		11.616	11.5289	11.6243	11.5897	0.0528185	0.0304948		3	2.77815	2.47712	2.75176	0.262437	0.151518		11.3304	11.2529	11.3139	11.299	0.0408497	0.0235846		6.49136	6.36736	6.41497	6.42456	0.0625567	0.0361171
	10		12.0453	12.0682	11.9868	12.0334	0.0419905	0.0242432		0	0	0	0	0	0		10.8976	11.1271	11.4669	11.1639	0.286395	0.16535		6.53148	6.54407	6.51455	6.53003	0.0148133	0.00855245
	12		12.1399	11.8921	11.8388	11.9569	0.16065	0.0927515		0	0	0	0	0	0		11.2945	11.3365	11.1584	11.2631	0.0931006	0.0537516		6.25527	6.26482	6.38739	6.30249	0.0736772	0.0425376
	Time (h)		Vancomycin-S. chromogenes			mean	std deviation	SEM		Vancomycin-Av. paragallinarum			mean	std deviation	SEM		Clindamycin-S. chromogenes			mean	std deviation	SEM		Clindamycin-Av. paragallinarum			mean	std deviation	SEM
	0		5.58433	5.63144	5.60206	5.60594	0.0237953	0.0137382		5.79239	5.69897	5.74819	5.74652	0.0467333	0.0269815		5.58433	5.63144	5.60206	5.60594	0.0237953	0.0137382		5.79239	5.69897	5.74819	5.74652	0.0467333	0.0269815
	1		6.14613	6.25527	6.03342	6.14494	0.110929	0.064045		6.13354	6.14613	6.31387	6.19784	0.100675	0.058125		6.11394	6.13988	6.13988	6.13123	0.014974	0.00864524		6.15836	6.2833	6.07188	6.17118	0.106291	0.0613671
	2		6.62325	7.23553	6.79239	6.88372	0.316192	0.182554		6.14613	5.90309	6.34242	6.13055	0.22008	0.127063		6.91381	6.81954	6.47712	6.73683	0.229797	0.132673		6.15229	6.29226	6.30963	6.25139	0.0862644	0.0498048
	4		5.52892	5.33846	5.67025	5.51254	0.1665	0.0961287		4.77815	4.92428	5.04139	4.91461	0.131887	0.076145		6.60206	6.30103	6.5563	6.48646	0.162212	0.0936533		6.02531	6.09342	6.25527	6.12467	0.118124	0.0681991
	8		3.92428	4.43775	4.7574	4.37314	0.420299	0.24266		3.30103	3.24551	3.47712	3.34122	0.120922	0.0698144		5.30103	5.60206	6.25527	5.71945	0.487833	0.28165		5.89209	5.34242	6.13354	5.78935	0.405442	0.234082
	12		2.50515	2.91381	2.94448	2.78782	0.245275	0.14161		0	0	0	0	0	0		4.80618	4.34242	5.25042	4.79967	0.454034	0.262136		5.03342	4.8451	5.60206	5.16019	0.394082	0.227524

## Sheet: Fig 2C
Number of Av. paragallinarum
	Initial	heated whole blood	S. chromogenes + whole blood	E. faecalis + whole blood	0.01% Triton + whole blood
	5.76343	8.86332	5.99123	4.24304	4.05308
	5.6902	8.9345	5.97772	4.07918	4.20412
	5.79239	8.80956	5.83885	4.18752	4.11394
mean	5.74867	8.86913	5.93593	4.16991	4.12371
std deviation	0.0526715	0.0626713	0.0843477	0.0833353	0.0759933
SEM	0.0304099	0.0361833	0.0486982	0.0481137	0.0438748
	initial	S. chromogenes + whole blood	S. chromogenes + erythrocyte	S. chromogenes + serum	S. chromogenes	serum	TSB
	5.76343	5.99123	6.01072	5.21484	3.97313	3.80618	3.60638
	5.6902	5.97772	6.13033	5.18184	4	3.91381	3.69548
	5.79239	5.83885	6.06633	5.25527	3.60206	4.04139	3.38021
mean	5.74867	5.93593	6.06913	5.21732	3.8584	3.92046	3.56069
std deviation	0.0526715	0.0843477	0.0598542	0.036777	0.2224	0.117747	0.162526
SEM	0.0304099	0.0486982	0.0345568	0.0212332	0.128403	0.0679814	0.0938341

## Sheet: Fig 3B
Number of H. parasuis
	initial	blood + S. chromogenes	blood	serum+S. chromogenes	serum	S. chromogenes	TSB
	1.2	7.52	1.12	1.93	0.7	1.47	0.23
	0.98	9.3	1.54	3.9	0.69	2.4	0.32
	1.6	9.8	3	5.1	0.55	1.81	1.1
mean	1.26	8.87333	1.88667	3.64333	0.646667	1.89333	0.55
std deviation	0.314325	1.19839	0.986779	1.60051	0.083865	0.470567	0.478435
SEM	0.181475	0.69189	0.569717	0.924055	0.0484195	0.271682	0.276225

## Sheet: Fig 4A
NAD abundance
	Time (h)		NAD abundance			mean	std deviation	SEM
	0		59.5285	64.9666	69.8253	64.7735	5.15115	2.97402
	1		69.2458	82.663	64.1197	72.0095	9.57557	5.52846
	2		78.6066	67.6411	68.4435	71.5637	6.11249	3.52905
	4		109.141	124.385	130.314	121.28	10.9229	6.30631
	6		118.546	119.036	109.274	115.619	5.49999	3.17542
	8		111.771	86.4964	86.5856	94.9509	14.5664	8.40989
	12		103.524	92.1575	105.797	100.493	7.30774	4.21913

## Sheet: Fig 4B
NAD abundance
	SC1	SC2	SC5	SC14	SC24
	183.893	99.869	135.44	159.733	115.203
	113.509	123.806	124.252	126.659	110.166
	117.877	140.789	179.302	132.632	100.315
mean	138.427	121.488	146.331	139.675	108.561
std deviation	39.4358	20.5582	29.0964	17.6263	7.57266
SEM	22.7683	11.8693	16.7988	10.1766	4.37208

## Sheet: Fig 4C
NAD abundance
	S. chromogenes	S. warneri	S. haemolyticus	S. sciuri	S. aureus	S. pseudintermedius	S. agnetis
	105.129	87.4325	85.0255	128.754	92.0238	83.1087	59.0381
	120.017	116.674	95.2332	175.691	66.5713	85.2038	84.9363
	134.727	91.89	175.602	147.119	85.6495	107.982	114.802
mean	119.958	98.6654	118.62	150.521	81.4149	92.0981	86.2587
std deviation	14.7991	15.7541	49.611	23.6531	13.2441	13.7955	27.9053
SEM	8.54426	9.09566	28.6429	13.6561	7.64647	7.96481	16.1111

## Sheet: Fig 5C
infection score
Days post infection of Av. paragallinarum (d)		PBS						mean	std deviation	SEM
-1		0	0	0	0	0	0	0	0	0
0		0	0	0	0	0	0	0	0	0
1		0	0	0	0	0	0	0	0	0
2		0	0	0	0	0	0	0	0	0
3		0	0	0	0	0	0	0	0	0
		Mono-infectIon of Av. paragallinarum
-1		0	0	0	0	0	0	0	0	0
0		0	0	0	0	0	0	0	0	0
1		0	1	0	0	0	0	0.166667	0.408248	0.166667
2		0	0	0	0	1	0	0.166667	0.408248	0.166667
3		0	0	0	0	1	0	0.166667	0.408248	0.166667
		Co-infection of Av. paragallinarum and S. chromogenes
-1		0	0	0	0	0	0	0	0	0
0		0	0	0	0	0	0	0	0	0
1		3	2	1	2	1	1	1.66667	0.816497	0.333333
2		3	2	3	3	3	1	2.5	0.83666	0.341565
3		3	2	3	3	3	1	2.5	0.83666	0.341565
		Vancomycin treatment
-1		0	0	0	0	0	0	0	0	0
0		0	0	0	0	0	0	0	0	0
1		0	2	2	0	2	0	1	1.09545	0.447214
2		0	1	1	0	2	0	0.666667	0.816497	0.333333
3		0	0	1	0	2	1	0.666667	0.816497	0.333333

## Sheet: Fig 5D
Food intake
Day post infection of Av. paragallinarum (d)	PBS	Mono-infectIon of Av. paragallinarum	Co-infection of Av. paragallinarum and S. chromogenes	Vancomycin treatment
-1	478	474	546	589.5
0	450	457	481	497
1	450	416	260.5	450
2	494	498	404	467
3	491	495	388	440

## Sheet: Fig 5E
Weight obtained
	PBS	Mono-infectIon of Av. paragallinarum	Co-infection of Av. paragallinarum and S. chromogenes	Vancomycin treatment
	79	70	-48	84
	108	100	29.5	84
	106	73	-13	88.5
	79.5	68.5	-1.5	50.5
	83.5	85.5	-51.5	85
	93.5	96	28.5	69
mean	91.5833	82.1667	-9.33333	76.8333
std deviation	13.0438	13.7064	35.4608	14.5625
SEM	5.32512	5.59563	14.4768	5.94512

[truncated: 10 more sheets: Fig 5F, Fig 5G, Fig 6A, Fig 6B, Fig 6C, Fig 6D, Fig 6E, Fig 6F, Fig 6G, Fig 6H]
