# Supplementary material for: Resident bacteria contribute to opportunistic infections of the respiratory tract
Source: PLoS Pathog. 2021 Mar 19;17(3):e1009436. doi: 10.1371/journal.ppat.1009436 (PMC8011790; doi:10.1371/journal.ppat.1009436)
Supplement: S2 Data — (XLSX) [file ppat.1009436.s002.xlsx]

## Sheet: S3 Fig
The radii of satellitism (12-4N-1)														The radii of satellitism (X1-1S-1)
	S. chromogenes	S. agnetis	S. aureus	S. haemolyticus	S. warneri	S. pseudintermedius	S. sciuri	A. lwoffii	A. schindleri	R.nasimurium	29213	T144			S. chromogenes	S. agnetis	S. aureus	S. haemolyticus	S. warneri	S. pseudintermedius	S. sciuri	A. lwoffii	A. schindleri	Rothia spp.	29213	T144
	0.9	0.9	0.8	0.3	0.7	0.6	0.8	0.3	0.5	0.7	0.9	1			0.9	0.9	0.8	0.1	1	0.6	0.8	0.3	0.6	1	1	0.7
	0.7	0.9	0.8	0.5				0.4	1	0.7					0.7	0.8	0.6	0.4				0.4	0.9	0.9
	0.7	1						0.3	1	0.9					0.8	0.9						0.3	0.4	0.8
	0.7	0.7						0.5	1.2	0.7					0.7	1.1						0.3	0.7	0.7
	0.8	0.3						0.5	1.2	0.7					0.7	1.1						0.5	0.9	0.6
	0.6							0.9	0.9	0.8					0.9							1	1	0.8
	0.5							0.5	0.9	0.5					0.9							0.5	1.1	0.5
	0.7							0.4	0.9	1					0.7							0.4	1.2	0.9
	0.7							0.5	1.2	0.9					0.9							0.5	1.2	0.9
	0.7							0.5	1.3	0.9					0.6							0.5	1.1	0.9
	0.9									0.2					0.7									0.3
	0.7														0.6
	0.5														1
mean	0.7	0.76	0.8	0.4	0.7	0.6	0.8	0.48	1.01	0.727273	0.9	1			0.776923	0.96	0.7	0.25	1	0.6	0.8	0.47	0.91	0.754545	1	0.7
std deviation	0.122474	0.279285	0	0.141421	NA	NA	NA	0.168655	0.233095	0.224013	NA	NA			0.130089	0.134164	0.141421	0.212132	NA	NA	NA	0.205751	0.268535	0.211488	NA	NA
SEM	0.0339683	0.1249	0	0.1	NA	NA	NA	0.0533333	0.0737111	0.0675425	NA	NA			0.0360801	0.06	0.1	0.15	NA	NA	NA	0.0650641	0.0849183	0.0637661	NA	NA

## Sheet: S4 Fig
The MICs of antimicrobial agents against Av. paragallinarum
	Polymyxin E	Penicillin	Oxacillin	Ampicillin	Amoxicillin	Cefotaxime	Meropenem	Erythromycin	Tilmicosin	Florfenicol	Clindamycin	Tetracycline	Gentamycin	Trimethoprim	Enrofloxacin
Z1N-1-2	16	1	32	1	0.12	0.06	0.015	8	16	4	16	16	4	4	1
X1-2N-1	32	4	32	16	8	0.5	0.015	8	32	8	32	32	4	8	1
1-2N-1	32	4	32	32	16	1	0.015	16	32	8	32	32	8	8	1
X2-2N-2	32	4	32	0.5	0.12	0.25	0.015	8	4	2	32	32	4	8	1
Z2S-1-2	16	2	32	0.5	0.25	0.25	0.015	4	8	4	8	8	4	4	1
1-3N-1	32	8	32	0.5	0.25	1	0.015	8	4	2	32	32	4	8	1
X3-2S-2	32	8	32	0.5	0.25	0.25	0.015	8	4	2	32	32	4	8	1
X1-1N-2	32	4	32	32	16	0.25	0.015	16	32	8	32	32	4	8	1
X1-1S-1	32	4	32	64	16	0.5	0.015	16	32	16	32	32	16	8	1
Y2S-2	32	1	32	0.5	0.12	0.06	0.015	8	16	2	16	16	32	4	2
Z1S-2-1	0.125	2	32	8	0.5	32	0.015	4	2	4	2	2	32	2	8
Z2S-2-1	0.125	2	32	8	0.25	32	0.015	1	1	4	2	2	32	4	8
12-4N-1	32	4	32	0.5	0.12	2	0.015	16	4	2	32	32	32	8	1
1-1N-1	32	4	32	32	16	0.25	0.015	16	32	8	32	32	4	8	1
Z1N-2-1	32	2	32	2	0.12	0.06	0.015	8	16	4	16	32	4	4	1
Z1N-2-2	64	1	16	0.25	0.12	0.06	0.015	8	8	4	16	16	16	2	1
1-3S-1	8	4	32	64	16	1	0.25	16	32	8	32	32	16	8	0.5
12-5S-1	64	2	32	64	16	0.5	0.015	16	32	8	32	32	4	8	1
The MICs of antimicrobial agents against S. chromogenes
	Vancomycin	Penicillin	Oxacillin	Amoxicillin	Cefotaxime	Erythromycin	Tilmicosin	Florfenicol	Clindamycin	Tiamulin	Tetracycline	Gentamycin	Linezolid	Trimethoprim	Enrofloxacin	Rifampicin
SC7	1	8	0.12	0.25	0.25	64	64	4	32	64	16	32	1	16	32	0.008
SC12	1	4	0.12	0.25	0.5	64	64	4	32	64	16	32	0.5	16	32	0.008
SC13	1	8	0.12	0.5	0.5	64	64	4	32	64	16	32	0.5	16	32	0.008
SC18	0.5	1	0.25	0.12	0.5	64	64	4	32	64	1	32	1	16	32	0.008
SC9	1	4	0.12	0.5	0.5	64	64	4	32	64	16	32	1	16	32	0.008
SC1	2	8	0.12	0.5	0.5	64	64	4	32	64	16	32	1	8	32	0.008
SC3	1	2	0.25	0.5	0.25	64	64	8	32	64	32	32	1	16	32	0.008
SC19	0.5	0.25	0.25	0.12	0.5	64	64	2	32	64	0.5	32	1	8	32	0.008
SC15	0.5	2	0.25	0.25	0.5	64	64	4	32	64	0.25	16	1	8	32	0.008
SC20	0.5	0.5	0.25	0.12	0.5	64	64	4	32	64	0.5	32	1	8	32	0.008
SC10	1	8	0.12	0.12	0.5	64	2	2	0.5	1	16	32	1	8	32	0.008
SC11	0.5	2	0.12	0.06	0.5	32	4	2	0.12	0.25	16	32	1	8	32	0.008
SC21	0.5	2	0.12	0.06	0.5	32	4	2	0.12	0.25	16	32	1	8	32	0.008
SC25	1	0.5	0.12	0.12	0.5	64	64	32	32	64	1	0.5	1	0.25	4	0.008
SC24	1	0.25	0.25	0.12	0.5	64	64	32	32	64	1	0.5	1	0.25	4	0.008
SC2	2	1	0.12	0.25	0.25	64	64	8	32	0.5	16	1	1	0.5	8	0.008
SC4	1	8	0.12	0.25	0.25	0.5	2	8	0.5	1	0.12	1	1	0.5	4	0.008
SC16	0.5	0.12	0.25	0.06	0.5	64	64	4	32	64	0.5	32	1	8	32	0.008
SC5	2	8	0.12	0.25	0.5	0.5	2	2	0.5	1	16	1	1	16	32	0.008
SC6	2	4	0.12	0.5	0.5	0.5	2	2	0.5	0.5	16	1	1	16	32	0.008
SC8	0.5	8	0.12	0.5	0.5	0.5	2	2	0.5	0.5	16	1	1	16	32	0.008
SC23	0.5	64	0.25	0.5	0.5	64	64	4	32	64	1	32	1	8	32	0.008
SC17	0.5	32	0.25	0.25	0.5	64	64	4	32	64	1	32	1	8	32	0.008
SC14	0.5	16	0.25	0.25	0.5	64	64	4	32	64	0.5	32	0.5	8	32	0.008
SC22	0.5	64	0.25	0.5	0.5	64	64	4	32	64	0.5	32	1	8	32	0.008

## Sheet: S6A Fig
		Growth curves of Av. paragallinarum X1-1S-1
Time (h)		PBS						mean	std deviation	SEM		0.01% Triton						mean	std deviation	SEM		Clindamycin						mean	std deviation	SEM		Vancomycin						mean	std deviation	SEM
0		0.0999	0.0971	0.0975	0.0968	0.0985	0.0957	0.0975833	0.00145659	0.000594652		0.0965	0.0969	0.0993	0.0973	0.0963	0.0976	0.0973167	0.0010852	0.000443032		0.0962	0.0981	0.098	0.0987	0.0977	0.0973	0.0976667	0.00085479	0.000348967		0.0999	0.0998	0.1017	0.1014	0.0985	0.0984	0.09995	0.00139248	0.000568477
1		0.0998	0.0973	0.0988	0.0974	0.0987	0.0961	0.0980167	0.00132878	0.000542474		0.0973	0.0972	0.1	0.0975	0.0966	0.0985	0.09785	0.00122107	0.000498498		0.0967	0.0992	0.0987	0.1	0.0986	0.098	0.0985333	0.00112012	0.000457287		0.0997	0.1035	0.106	0.1051	0.0987	0.099	0.102	0.00325699	0.00132966
2		0.0995	0.0975	0.0984	0.0974	0.1037	0.1031	0.0999333	0.00279619	0.00114154		0.0973	0.0977	0.1003	0.0978	0.097	0.0986	0.0981167	0.00119903	0.000489501		0.0966	0.0987	0.0998	0.0996	0.0995	0.1033	0.0995833	0.00217018	0.000885971		0.1	0.1043	0.1042	0.1088	0.0989	0.099	0.102533	0.00393124	0.00160492
3		0.0998	0.0981	0.099	0.0978	0.0997	0.097	0.0985667	0.00111833	0.000456557		0.0976	0.0979	0.1005	0.0982	0.0973	0.0989	0.0984	0.00116619	0.000476095		0.0969	0.0988	0.0986	0.0998	0.1039	0.1043	0.100383	0.00302881	0.0012365		0.0997	0.1066	0.1061	0.1092	0.0993	0.0995	0.1034	0.00440182	0.00179703
4		0.1013	0.0999	0.1008	0.0997	0.1018	0.0992	0.10045	0.00100946	0.000412108		0.0991	0.0995	0.102	0.0995	0.0989	0.1006	0.0999333	0.00117075	0.000477959		0.0971	0.0992	0.0989	0.1019	0.106	0.1066	0.101617	0.00394331	0.00160985		0.1007	0.1075	0.1068	0.1091	0.1012	0.1014	0.10445	0.00375167	0.00153161
5		0.1081	0.1078	0.1082	0.1079	0.1105	0.1081	0.108433	0.00102307	0.000417665		0.106	0.1053	0.1084	0.1064	0.1059	0.1077	0.106617	0.00118561	0.000484022		0.0977	0.1	0.1	0.104	0.1086	0.1048	0.102517	0.0040072	0.00163593		0.1049	0.1095	0.1134	0.1141	0.108	0.1099	0.109967	0.00342442	0.00139801
6		0.1386	0.1413	0.1418	0.1402	0.1426	0.1429	0.141233	0.0016108	0.000657605		0.1432	0.1387	0.1402	0.1354	0.1373	0.1389	0.13895	0.00264632	0.00108035		0.1005	0.103	0.1037	0.1089	0.1094	0.1077	0.105533	0.00363575	0.00148429		0.1252	0.1296	0.1368	0.1408	0.1354	0.1476	0.1359	0.0079516	0.00324623
7		0.2152	0.2182	0.2253	0.2067	0.2173	0.2154	0.21635	0.00599625	0.00244796		0.2344	0.2319	0.228	0.2062	0.223	0.211	0.222417	0.0114749	0.00468461		0.108	0.1141	0.1158	0.1257	0.1254	0.1191	0.118017	0.00686015	0.00280064		0.1918	0.1928	0.2134	0.2226	0.2219	0.2265	0.2115	0.0154775	0.00631865
8		0.261	0.2676	0.2735	0.2482	0.2611	0.2595	0.261817	0.00850774	0.00347327		0.2827	0.2772	0.2756	0.2538	0.2692	0.2622	0.270117	0.0106614	0.0043525		0.1292	0.1489	0.1517	0.1642	0.1607	0.1537	0.1514	0.0122866	0.00501597		0.2498	0.2566	0.2728	0.2807	0.2693	0.2765	0.267617	0.0119882	0.00489417
9		0.2929	0.3005	0.3059	0.2772	0.2908	0.2895	0.2928	0.00989101	0.00403799		0.3128	0.3042	0.3045	0.2812	0.2978	0.293	0.298917	0.0109724	0.00447947		0.1739	0.1983	0.2002	0.2142	0.2189	0.2005	0.201	0.0157305	0.00642194		0.2865	0.2938	0.3092	0.3161	0.3034	0.3102	0.3032	0.0111238	0.00454129
10		0.3071	0.3143	0.3185	0.2891	0.3025	0.3012	0.30545	0.0104445	0.00426394		0.3295	0.3187	0.3184	0.2931	0.3089	0.3043	0.31215	0.0127912	0.00522199		0.2211	0.2351	0.2315	0.244	0.2409	0.2314	0.234	0.00810235	0.00330777		0.3129	0.3175	0.3297	0.3326	0.3193	0.3239	0.32265	0.00752429	0.00307178
11		0.3002	0.3053	0.3083	0.2832	0.2943	0.2937	0.2975	0.00909879	0.00371457		0.3246	0.3118	0.3095	0.2859	0.3005	0.2956	0.30465	0.0135892	0.00554778		0.2521	0.2607	0.2536	0.2641	0.2602	0.2521	0.257133	0.00517326	0.00211198		0.3163	0.3186	0.3267	0.3262	0.3129	0.3163	0.3195	0.00568472	0.00232078
12		0.2927	0.2981	0.3007	0.2764	0.288	0.2865	0.2904	0.008805	0.00359463		0.3113	0.2991	0.2985	0.2748	0.2888	0.2846	0.29285	0.0128192	0.0052334		0.275	0.2776	0.2668	0.2783	0.2693	0.2639	0.271817	0.00599647	0.00244805		0.3074	0.3103	0.3169	0.3179	0.3045	0.3081	0.31085	0.00541101	0.00220903
13		0.2884	0.2959	0.2991	0.2752	0.2855	0.285	0.288183	0.00854012	0.00348649		0.3059	0.2926	0.291	0.2688	0.2852	0.2788	0.28705	0.0126986	0.00518419		0.2889	0.2835	0.2713	0.2792	0.2702	0.266	0.276517	0.00879805	0.00359179		0.3022	0.3048	0.313	0.3137	0.3001	0.3032	0.306167	0.00577327	0.00235693
14		0.2884	0.2952	0.298	0.2754	0.2862	0.2858	0.288167	0.0079834	0.00325921		0.302	0.2883	0.2885	0.2649	0.2825	0.2758	0.283667	0.0126204	0.00515226		0.2907	0.2809	0.2683	0.2763	0.2673	0.2635	0.2745	0.0101776	0.004155		0.2997	0.3034	0.3134	0.3138	0.3002	0.3041	0.305767	0.0063083	0.00257535
15		0.2901	0.2963	0.3	0.2785	0.2865	0.2869	0.289717	0.00765935	0.00312692		0.2996	0.2849	0.2853	0.2632	0.283	0.277	0.282167	0.0119024	0.00485913		0.2865	0.2796	0.2659	0.2746	0.2649	0.2603	0.271967	0.00999273	0.00407952		0.2995	0.304	0.3153	0.3166	0.3023	0.3069	0.307433	0.0070324	0.00287097
16		0.2899	0.2947	0.2999	0.2758	0.288	0.2872	0.28925	0.00812668	0.00331771		0.2985	0.2839	0.2846	0.2682	0.2877	0.2802	0.28385	0.00988185	0.00403425		0.2847	0.2783	0.2647	0.2727	0.2629	0.2587	0.270333	0.00997791	0.00407346		0.2995	0.3037	0.3161	0.3157	0.3015	0.3051	0.306933	0.0072038	0.00294094
17		0.2933	0.2964	0.2982	0.2744	0.2844	0.2869	0.288933	0.0089061	0.0036359		0.2992	0.2844	0.2837	0.2687	0.2907	0.2785	0.2842	0.010395	0.00424374		0.2827	0.2776	0.2634	0.2687	0.2621	0.2579	0.268733	0.00962801	0.00393062		0.304	0.304	0.3141	0.3131	0.3004	0.3043	0.30665	0.00558095	0.00227841
18		0.2921	0.2949	0.2972	0.2719	0.2829	0.2839	0.28715	0.00945257	0.00385899		0.2994	0.2825	0.2827	0.2708	0.2907	0.2805	0.284433	0.00970931	0.00396381		0.2814	0.2773	0.264	0.2676	0.2605	0.2564	0.267867	0.00972536	0.00397036		0.3055	0.304	0.3123	0.3099	0.2978	0.301	0.305083	0.00541014	0.00220868
19		0.2892	0.2935	0.2946	0.268	0.2812	0.2811	0.2846	0.0099974	0.00408142		0.2976	0.2801	0.2803	0.2695	0.2913	0.2801	0.28315	0.00988205	0.00403433		0.2797	0.2756	0.2626	0.2655	0.2598	0.2549	0.26635	0.00951394	0.00388405		0.3037	0.3013	0.3067	0.3059	0.2909	0.2984	0.30115	0.00587393	0.00239802
20		0.2873	0.2907	0.2929	0.2654	0.2786	0.2777	0.2821	0.0102775	0.00419579		0.2974	0.2781	0.2798	0.2679	0.291	0.2796	0.2823	0.0104138	0.00425143		0.2766	0.2751	0.2606	0.2655	0.259	0.2539	0.265117	0.00911382	0.0037207		0.3028	0.2966	0.3022	0.3024	0.2884	0.2952	0.297933	0.00569163	0.0023236
21		0.2861	0.2884	0.2907	0.2615	0.2735	0.2721	0.278717	0.0114829	0.00468789		0.2949	0.2758	0.2773	0.2659	0.2903	0.2788	0.2805	0.010505	0.00428867		0.2789	0.2727	0.2591	0.2645	0.258	0.2528	0.264333	0.00982582	0.00401137		0.2989	0.2903	0.2966	0.2982	0.286	0.2916	0.2936	0.00511664	0.00208886
22		0.2828	0.285	0.285	0.2567	0.2701	0.2694	0.274833	0.0114099	0.00465809		0.294	0.2729	0.2757	0.2644	0.2874	0.2773	0.278617	0.0105719	0.00431597		0.2775	0.2734	0.2584	0.2636	0.2573	0.2518	0.263667	0.00995182	0.00406281		0.2931	0.2865	0.2925	0.2945	0.2825	0.2888	0.28965	0.00458944	0.00187363
23		0.2796	0.2797	0.2805	0.254	0.2681	0.2673	0.271533	0.0104813	0.00427899		0.2938	0.2713	0.2742	0.2637	0.2867	0.2786	0.27805	0.0108581	0.00443281		0.2827	0.276	0.2587	0.2629	0.257	0.2517	0.264833	0.0119926	0.00489596		0.2913	0.2821	0.29	0.2914	0.2781	0.2861	0.2865	0.00546589	0.00223144
24		0.2753	0.2762	0.2781	0.2522	0.2679	0.2657	0.269233	0.00967836	0.00395117		0.2939	0.2708	0.273	0.2636	0.2856	0.2791	0.277667	0.0109116	0.00445464		0.288	0.2796	0.261	0.2631	0.2567	0.2511	0.266583	0.0142044	0.00579893		0.287	0.2793	0.2882	0.2921	0.2766	0.2839	0.284517	0.00578806	0.00236297

## Sheet: S6B Fig
Growth curves of Av. paragallinarum X1-1S-1 and S. chromogenes SC10
Time (h)		Av. paragallinarum						mean	std deviation	SEM		Av. paragallinarum + (E)-Daporinad						mean	std deviation	SEM		S. chromogenes						mean	std deviation	SEM		S. chromogenes + (E)-Daporinad						mean	std deviation	SEM
0		0.0978	0.0998	0.1013	0.102	0.0996	0.0958	0.0993833	0.00228422	0.000932529		0.0988	0.1017	0.0981	0.1034	0.1002	0.1172	0.103233	0.00710849	0.00290203		0.0998	0.0998	0.0999	0.1008	0.1007	0.097	0.0996667	0.00138227	0.000564309		0.102	0.1012	0.0962	0.0989	0.0963	0.0938	0.0980667	0.00318727	0.0013012
1		0.097	0.0992	0.1002	0.1014	0.0993	0.096	0.09885	0.00200973	0.000820467		0.0988	0.1019	0.099	0.1194	0.1004	0.1173	0.106133	0.00955147	0.00389937		0.1005	0.1012	0.1003	0.1031	0.1004	0.0967	0.100367	0.00208006	0.000849183		0.1014	0.0992	0.0963	0.0993	0.096	0.095	0.0978667	0.00246874	0.00100786
2		0.0986	0.1007	0.1052	0.1078	0.1019	0.1013	0.102583	0.00333432	0.00136123		0.0985	0.1027	0.1008	0.1336	0.0997	0.1196	0.10915	0.0142902	0.00583397		0.1028	0.1041	0.1034	0.1073	0.1046	0.1031	0.104217	0.00164853	0.000673011		0.1033	0.1018	0.0986	0.1021	0.0983	0.0978	0.100317	0.00235067	0.000959659
3		0.0975	0.1024	0.1048	0.1042	0.1049	0.1032	0.102833	0.00278472	0.00113686		0.0986	0.1046	0.1019	0.1411	0.1005	0.1249	0.111933	0.017215	0.00702798		0.1213	0.1285	0.1291	0.1302	0.1274	0.1252	0.12695	0.00324885	0.00132634		0.1184	0.1237	0.1209	0.1248	0.1214	0.1188	0.121333	0.00256255	0.00104616
4		0.0987	0.1014	0.1022	0.1046	0.1029	0.0987	0.101417	0.00235407	0.000961047		0.0998	0.1049	0.1036	0.1454	0.1025	0.1211	0.112883	0.0176281	0.00719664		0.1782	0.1984	0.1915	0.186	0.1803	0.1848	0.186533	0.0074441	0.00303904		0.1673	0.187	0.1827	0.1891	0.1838	0.1753	0.180867	0.00815369	0.00332873
5		0.104	0.1061	0.1079	0.1104	0.108	0.1068	0.1072	0.00214383	0.000875214		0.1048	0.1112	0.1095	0.1489	0.1117	0.127	0.11885	0.016516	0.00674264		0.2538	0.2763	0.2571	0.2493	0.2425	0.2537	0.25545	0.0113908	0.00465029		0.2355	0.2614	0.2527	0.262	0.2558	0.2519	0.253217	0.00966094	0.00394406
6		0.124	0.1255	0.1288	0.1344	0.1356	0.1386	0.13115	0.00590652	0.00241133		0.1267	0.1355	0.1408	0.1685	0.15	0.1575	0.1465	0.0152498	0.0062257		0.3456	0.3534	0.3334	0.3221	0.3153	0.3381	0.33465	0.0142608	0.00582196		0.3212	0.3278	0.3345	0.3558	0.342	0.363	0.340717	0.0161993	0.00661334
7		0.1808	0.1773	0.1875	0.1969	0.2021	0.2112	0.192633	0.0130693	0.00533552		0.1814	0.1966	0.2236	0.2383	0.2361	0.2348	0.218467	0.0238726	0.00974596		0.4488	0.4309	0.4142	0.4059	0.3934	0.4365	0.421617	0.0207115	0.00845543		0.429	0.3937	0.4243	0.4964	0.4428	0.4927	0.446483	0.0405588	0.016558
8		0.2328	0.2348	0.2449	0.2503	0.2627	0.2733	0.2498	0.0158551	0.00647281		0.2475	0.2586	0.2909	0.2929	0.3031	0.3048	0.282967	0.0240636	0.00982391		0.5639	0.529	0.4957	0.4971	0.4817	0.5318	0.516533	0.0305193	0.0124594		0.5458	0.4745	0.5373	0.6345	0.5542	0.6276	0.562317	0.0602472	0.0245958
9		0.2675	0.2709	0.2831	0.2867	0.302	0.3116	0.286967	0.0172332	0.00703542		0.2891	0.3007	0.3336	0.3336	0.3414	0.3453	0.32395	0.023245	0.00948974		0.6908	0.6312	0.5937	0.5947	0.5797	0.6353	0.6209	0.0408	0.0166565		0.6708	0.5683	0.6431	0.7447	0.6615	0.7421	0.67175	0.0661808	0.0270182
10		0.2874	0.2916	0.3033	0.3046	0.3198	0.3312	0.306317	0.016658	0.00680061		0.3103	0.3196	0.352	0.3488	0.3555	0.3614	0.341267	0.0210156	0.00857958		0.7724	0.7142	0.6743	0.667	0.6529	0.709	0.6983	0.0435315	0.0177717		0.753	0.6456	0.7204	0.8187	0.7328	0.811	0.746917	0.063975	0.0261177
11		0.29	0.2945	0.3052	0.3059	0.3202	0.3328	0.3081	0.0160145	0.00653789		0.3148	0.3225	0.3514	0.3483	0.3543	0.3612	0.342083	0.0188044	0.00767687		0.8036	0.7562	0.7224	0.7125	0.6958	0.7502	0.740117	0.0385513	0.0157385		0.7972	0.6898	0.7637	0.8641	0.7739	0.8457	0.789067	0.0626592	0.0255805
12		0.2874	0.2929	0.3025	0.3027	0.3174	0.3296	0.305417	0.0156562	0.00639163		0.314	0.321	0.3485	0.3452	0.3509	0.3577	0.33955	0.0177041	0.00722767		0.797	0.7774	0.7417	0.7336	0.7118	0.7486	0.751683	0.0307955	0.0125722		0.8064	0.6866	0.7689	0.8584	0.7615	0.8294	0.7852	0.0605156	0.0247054
13		0.2822	0.289	0.2989	0.2992	0.3121	0.3256	0.301167	0.0157054	0.00641169		0.3105	0.3186	0.346	0.3423	0.3472	0.3547	0.33655	0.0176975	0.00722499		0.7653	0.7503	0.7236	0.7103	0.6961	0.718	0.727267	0.0258287	0.0105445		0.7697	0.6511	0.7414	0.8435	0.7224	0.7804	0.751417	0.0642797	0.0262421
14		0.2816	0.2878	0.298	0.2993	0.3115	0.3224	0.3001	0.0150056	0.00612601		0.3103	0.3186	0.3452	0.3427	0.3465	0.3539	0.3362	0.0174539	0.00712554		0.7186	0.7086	0.6741	0.6667	0.6634	0.6775	0.684817	0.0230748	0.00942024		0.7245	0.5973	0.6983	0.8377	0.6836	0.7294	0.7118	0.0779867	0.0318379
15		0.2801	0.2854	0.2971	0.2992	0.31	0.3219	0.29895	0.0154351	0.00630136		0.3099	0.3191	0.3435	0.3426	0.3464	0.3528	0.335717	0.0170678	0.0069679		0.6738	0.6626	0.6158	0.6176	0.6248	0.6277	0.63705	0.0247819	0.0101172		0.6783	0.5599	0.6606	0.8481	0.6405	0.6823	0.678283	0.094455	0.0385611
16		0.2819	0.2877	0.298	0.2987	0.3109	0.3217	0.299817	0.0146567	0.00598356		0.3101	0.3202	0.3435	0.3424	0.3459	0.3529	0.335833	0.0167399	0.00683402		0.6384	0.6362	0.5752	0.5806	0.6029	0.6013	0.605767	0.0267842	0.0109346		0.6424	0.5292	0.6234	0.8465	0.6106	0.657	0.651517	0.105411	0.043034
17		0.283	0.2872	0.2966	0.3012	0.3116	0.3217	0.300217	0.0146356	0.00597497		0.3107	0.3224	0.3462	0.3435	0.346	0.3553	0.33735	0.0170111	0.00694477		0.6094	0.6231	0.5339	0.5443	0.579	0.564	0.575617	0.0353932	0.0144492		0.6162	0.5106	0.5967	0.8522	0.5807	0.6413	0.63295	0.116133	0.0474111
18		0.2829	0.2869	0.2966	0.2982	0.3099	0.3214	0.299317	0.0143665	0.00586512		0.3109	0.3174	0.3463	0.3436	0.3486	0.3556	0.337067	0.018308	0.00747421		0.5922	0.6015	0.5009	0.5152	0.5602	0.5308	0.550133	0.0412977	0.0168597		0.6063	0.4903	0.5711	0.8595	0.5576	0.6289	0.61895	0.127065	0.0518741
19		0.28	0.2849	0.2955	0.2965	0.3087	0.3192	0.297467	0.0146037	0.00596192		0.3039	0.313	0.3449	0.3422	0.3457	0.3533	0.333833	0.0202103	0.0082508		0.5853	0.5799	0.4769	0.4947	0.543	0.5052	0.530833	0.0455931	0.0186133		0.593	0.4777	0.5593	0.8658	0.5463	0.6208	0.610483	0.134141	0.0547629
20		0.2783	0.2822	0.2925	0.294	0.307	0.3161	0.295017	0.0144166	0.00588554		0.2987	0.3081	0.338	0.336	0.3393	0.3435	0.327267	0.018885	0.00770976		0.5759	0.5713	0.4523	0.4736	0.5342	0.4806	0.51465	0.0530566	0.0216603		0.5824	0.4663	0.5419	0.8739	0.5349	0.618	0.6029	0.142193	0.0580499
21		0.2754	0.2796	0.2888	0.292	0.3036	0.3133	0.292117	0.0143369	0.005853		0.2965	0.3043	0.3308	0.3286	0.3315	0.3373	0.3215	0.0167772	0.00684928		0.57	0.5544	0.4389	0.4634	0.5291	0.4665	0.503717	0.0544395	0.0222248		0.5792	0.4578	0.5256	0.8745	0.5349	0.6144	0.597733	0.14557	0.0594288
22		0.2698	0.2761	0.2843	0.2851	0.2976	0.3102	0.287183	0.0146693	0.00598873		0.2904	0.3015	0.3277	0.3248	0.3269	0.3333	0.317433	0.0172378	0.00703731		0.5599	0.5467	0.4305	0.4571	0.526	0.4532	0.495567	0.0551142	0.0225003		0.5773	0.4457	0.5258	0.8841	0.5264	0.6172	0.596083	0.152422	0.0622262
23		0.264	0.2696	0.2764	0.2783	0.2915	0.3006	0.280067	0.0136864	0.00558747		0.2875	0.2961	0.3226	0.3207	0.3235	0.3291	0.31325	0.0170669	0.00696753		0.5527	0.5405	0.4189	0.452	0.532	0.4529	0.4915	0.0567585	0.0231716		0.5833	0.4376	0.5132	0.882	0.5245	0.6196	0.593367	0.154616	0.0631219
24		0.2602	0.266	0.2729	0.2749	0.2873	0.2957	0.276167	0.0132369	0.00540393		0.2837	0.2932	0.3202	0.3164	0.3191	0.325	0.3096	0.0168866	0.00689391		0.5454	0.5364	0.4163	0.4528	0.5377	0.4449	0.488917	0.0571663	0.023338		0.5857	0.4285	0.5059	0.8928	0.5292	0.6217	0.593967	0.160915	0.0656934

## Sheet: S7A Fig
Growth curves of different Staphylococcus at 37 °C
Time (h)		S. chromogenes								mean	std deviation	SEM		S. pseudintermedius								mean	std deviation	SEM		S. aureus								mean	std deviation	SEM		S. haemolyticus								mean	std deviation	SEM
0		0.1055	0.1051	0.1124	0.1093	0.1062	0.1074	0.1103	0.1113	0.108437	0.0027764	0.000981605		0.1134	0.1118	0.1079	0.1098	0.1124	0.1087	0.1096	0.1072	0.1101	0.0022239	0.000786266		0.1112	0.11	0.1096	0.1106	0.1082	0.1107	0.1069	0.1083	0.109437	0.00149565	0.000528792		0.1117	0.1101	0.1107	0.1124	0.1108	0.1106	0.108	0.1087	0.110375	0.00144988	0.000512609
1		0.1084	0.1095	0.1165	0.1126	0.1093	0.1106	0.114	0.114	0.111862	0.00285153	0.00100817		0.1152	0.1125	0.1096	0.1116	0.1141	0.1102	0.1111	0.1089	0.11165	0.00218763	0.000773443		0.1138	0.1128	0.1129	0.1135	0.1125	0.1139	0.1105	0.1114	0.112662	0.00118916	0.000420432		0.1122	0.1104	0.1112	0.1129	0.1105	0.1113	0.1085	0.1088	0.110725	0.0015248	0.000539096
2		0.1319	0.1329	0.1408	0.1357	0.133	0.1348	0.1387	0.1385	0.135788	0.00323306	0.00114306		0.1242	0.1214	0.1193	0.1211	0.1226	0.1197	0.1211	0.1197	0.121138	0.00165178	0.000583994		0.1377	0.1364	0.1355	0.1351	0.1344	0.1375	0.1331	0.1352	0.135612	0.00154775	0.000547213		0.1161	0.1155	0.1154	0.1176	0.1158	0.1152	0.1134	0.1143	0.115412	0.00123917	0.000438112
3		0.2301	0.2255	0.2254	0.2188	0.2218	0.2245	0.2313	0.2391	0.227063	0.00632251	0.00223534		0.2384	0.2271	0.2254	0.225	0.2232	0.2222	0.2303	0.2396	0.2289	0.00670586	0.00237088		0.2394	0.2209	0.2211	0.2153	0.2151	0.2196	0.2154	0.2316	0.2223	0.00876715	0.00309965		0.19	0.1952	0.1946	0.1971	0.1902	0.1898	0.1948	0.1949	0.193325	0.00286094	0.0010115
4		0.32	0.3037	0.3022	0.2933	0.3023	0.3053	0.313	0.3316	0.308925	0.0121132	0.00428268		0.3171	0.2981	0.2933	0.2922	0.2895	0.2895	0.3022	0.3145	0.29955	0.0109265	0.0038631		0.3106	0.277	0.2775	0.2681	0.2565	0.2606	0.2661	0.296	0.27655	0.0184229	0.00651348		0.2626	0.2662	0.2631	0.2663	0.2608	0.2612	0.2663	0.264	0.263812	0.00226743	0.000801658
5		0.4396	0.4102	0.4039	0.3962	0.4099	0.4142	0.4182	0.4493	0.417688	0.01797	0.00635336		0.3954	0.3719	0.3667	0.3642	0.363	0.3623	0.376	0.3973	0.3746	0.0142107	0.00502423		0.3821	0.3462	0.3496	0.3309	0.3154	0.3178	0.3238	0.3652	0.341375	0.0238033	0.00841573		0.3561	0.35	0.3479	0.3445	0.3434	0.3454	0.3515	0.359	0.349725	0.00559636	0.00197861
6		0.5637	0.5273	0.5149	0.5065	0.5259	0.5294	0.5349	0.5713	0.534238	0.022445	0.00793552		0.4809	0.4477	0.4382	0.4394	0.4421	0.4369	0.4502	0.4845	0.452488	0.0192224	0.00679615		0.4636	0.4229	0.4265	0.3911	0.3749	0.3812	0.386	0.4448	0.411375	0.0327375	0.0115744		0.4634	0.4471	0.4429	0.4392	0.4382	0.4416	0.4488	0.4632	0.44805	0.0100717	0.0035609
7		0.6701	0.6301	0.6174	0.6053	0.6285	0.6306	0.6344	0.672	0.63605	0.023513	0.00831309		0.5652	0.5282	0.518	0.5213	0.5225	0.5124	0.5329	0.569	0.533687	0.0215427	0.00761649		0.5494	0.4951	0.4966	0.4572	0.4402	0.4474	0.4524	0.5218	0.482513	0.0395421	0.0139803		0.5528	0.5294	0.5269	0.5195	0.5189	0.524	0.5301	0.5446	0.530775	0.0119978	0.00424187
8		0.7598	0.7117	0.6996	0.6877	0.7029	0.7056	0.7123	0.7409	0.715063	0.0236438	0.00835936		0.6441	0.6021	0.5949	0.593	0.5959	0.5859	0.6074	0.6435	0.60835	0.0227693	0.00805016		0.6372	0.5663	0.5652	0.5296	0.501	0.5218	0.512	0.602	0.554387	0.0473693	0.0167476		0.5983	0.5773	0.575	0.5666	0.5647	0.5706	0.5733	0.5875	0.576662	0.01122	0.00396687
9		0.7974	0.7649	0.7514	0.7436	0.7553	0.752	0.763	0.7801	0.763462	0.0176023	0.00622334		0.711	0.6695	0.6604	0.6562	0.6599	0.6507	0.6666	0.7013	0.67195	0.0220363	0.007791		0.7239	0.6342	0.6417	0.5965	0.5664	0.6067	0.5765	0.6843	0.628775	0.0540906	0.0191239		0.6188	0.5978	0.5966	0.5887	0.5853	0.5918	0.5912	0.6053	0.596938	0.0107661	0.00380638
10		0.7906	0.7714	0.7707	0.7632	0.7639	0.7656	0.7695	0.7803	0.7719	0.00931266	0.00329252		0.7604	0.7095	0.7056	0.6983	0.6973	0.6936	0.7112	0.7482	0.715512	0.0249127	0.00880796		0.7831	0.7046	0.6939	0.6605	0.6316	0.6888	0.6357	0.75	0.693525	0.0529519	0.0187213		0.6261	0.6062	0.6077	0.5974	0.5925	0.599	0.5972	0.6092	0.604413	0.0105537	0.00373131
11		0.7914	0.7653	0.7678	0.7654	0.76	0.7634	0.7643	0.7842	0.770225	0.0112335	0.00397163		0.7875	0.7417	0.7358	0.7242	0.7325	0.7226	0.7404	0.7744	0.744887	0.0235367	0.0083215		0.8345	0.7551	0.7313	0.7034	0.6836	0.75	0.6922	0.7945	0.743075	0.0521453	0.0184361		0.6261	0.6087	0.6103	0.6	0.5928	0.6005	0.5985	0.6087	0.6057	0.0102337	0.00361816
12		0.7966	0.7704	0.775	0.7794	0.764	0.7705	0.7657	0.7949	0.777062	0.0125174	0.00442557		0.7996	0.7625	0.7585	0.7439	0.7447	0.741	0.7553	0.7826	0.761012	0.0205482	0.0072649		0.8633	0.7879	0.7676	0.7447	0.732	0.791	0.7318	0.8306	0.781113	0.0473586	0.0167438		0.6257	0.6084	0.6102	0.599	0.5926	0.5999	0.5986	0.6072	0.6052	0.0102004	0.00360639
13		0.8041	0.774	0.7827	0.7934	0.7697	0.7767	0.7663	0.8	0.783363	0.0142322	0.00503183		0.7964	0.7653	0.7629	0.7483	0.7552	0.7492	0.7591	0.7807	0.764638	0.0164546	0.00581758		0.8779	0.8151	0.788	0.7672	0.7578	0.8166	0.7564	0.8534	0.80405	0.0450301	0.0159205		0.6231	0.6082	0.61	0.5977	0.5921	0.5982	0.5982	0.6049	0.60405	0.00976744	0.00345331
14		0.8139	0.7817	0.7914	0.8056	0.7761	0.7831	0.771	0.8061	0.791112	0.0157505	0.00556864		0.801	0.7683	0.7664	0.7511	0.7533	0.7538	0.7646	0.7824	0.767612	0.0169567	0.0059951		0.8857	0.8259	0.8072	0.7817	0.7707	0.8272	0.774	0.8671	0.817438	0.0426719	0.0150868		0.6215	0.607	0.6089	0.5965	0.5903	0.5971	0.5958	0.6015	0.602325	0.00986954	0.00348941
15		0.823	0.7892	0.8015	0.8169	0.7841	0.7907	0.7721	0.8134	0.798862	0.0178102	0.00629685		0.8038	0.7709	0.7677	0.7538	0.7589	0.7554	0.7673	0.7843	0.770262	0.0167271	0.00591393		0.8986	0.8317	0.8161	0.7877	0.7797	0.84	0.7831	0.8807	0.8272	0.0447674	0.0158277		0.6187	0.6042	0.6068	0.5931	0.5876	0.5935	0.5931	0.5979	0.599363	0.0100425	0.00355055
16		0.8355	0.7945	0.8093	0.8259	0.7905	0.7938	0.7757	0.8315	0.807087	0.0219003	0.00774293		0.805	0.7689	0.7652	0.7507	0.7557	0.7526	0.7664	0.7825	0.768375	0.018036	0.00637668		0.9022	0.8342	0.8203	0.7917	0.7861	0.849	0.793	0.892	0.833563	0.0450256	0.015919		0.6132	0.6019	0.6039	0.5912	0.585	0.591	0.5896	0.5926	0.59605	0.00937017	0.00331285
17		0.8497	0.8045	0.8167	0.8329	0.7953	0.7996	0.7827	0.8457	0.815887	0.0246181	0.00870383		0.8074	0.7677	0.7642	0.7498	0.7547	0.7519	0.7657	0.7862	0.76845	0.0195271	0.00690386		0.9137	0.8339	0.8251	0.8005	0.7957	0.8625	0.8026	0.905	0.842375	0.0467494	0.0165284		0.6081	0.5967	0.5987	0.5859	0.5807	0.5877	0.5834	0.5865	0.590963	0.00929807	0.00328736
18		0.8571	0.8148	0.8275	0.8448	0.808	0.8115	0.7951	0.8574	0.827025	0.0236491	0.00836121		0.8174	0.7698	0.7621	0.7514	0.7589	0.7524	0.7673	0.7926	0.771487	0.0226416	0.00800501		0.9191	0.8362	0.8314	0.8067	0.8035	0.872	0.8092	0.9161	0.849275	0.0476025	0.01683		0.6059	0.5913	0.5931	0.5806	0.5747	0.5814	0.5797	0.5836	0.586287	0.00998076	0.00352873
19		0.8664	0.8266	0.8396	0.8558	0.8175	0.8218	0.8066	0.8704	0.838087	0.0238276	0.00842432		0.8258	0.7695	0.7642	0.7521	0.7625	0.7548	0.77	0.8031	0.77525	0.0257192	0.00909311		0.9229	0.8393	0.8353	0.816	0.8116	0.8817	0.8146	0.9236	0.855625	0.0473549	0.0167425		0.607	0.5908	0.5928	0.5785	0.572	0.5783	0.579	0.5856	0.5855	0.0111418	0.00393923
20		0.8753	0.8392	0.8498	0.8667	0.8285	0.8322	0.816	0.8832	0.848863	0.024091	0.00851746		0.8329	0.778	0.7653	0.7547	0.7656	0.7576	0.7746	0.8132	0.780237	0.0280272	0.0099091		0.9212	0.8423	0.8425	0.8213	0.8165	0.8872	0.8203	0.9263	0.8597	0.0454593	0.0160723		0.6098	0.592	0.5944	0.5792	0.5725	0.5784	0.581	0.587	0.586788	0.0118339	0.00418392
21		0.8802	0.8504	0.8616	0.8766	0.8382	0.8426	0.8248	0.8863	0.857587	0.0221698	0.00783819		0.8398	0.7856	0.7738	0.7628	0.7732	0.7623	0.782	0.8186	0.787262	0.0277056	0.00979542		0.9186	0.8415	0.8445	0.8246	0.8199	0.8903	0.818	0.926	0.860425	0.0445842	0.0157629		0.6103	0.5935	0.5958	0.5802	0.5736	0.58	0.5825	0.5874	0.587912	0.0116566	0.00412122
22		0.8986	0.861	0.8731	0.8866	0.8491	0.8504	0.8356	0.8954	0.868725	0.0233624	0.00825986		0.8467	0.791	0.78	0.7715	0.7824	0.7715	0.7916	0.8259	0.795075	0.0271069	0.00958372		0.914	0.8404	0.8446	0.8261	0.8224	0.8903	0.8175	0.9187	0.85925	0.04186	0.0147997		0.6125	0.5953	0.5972	0.5819	0.5759	0.5823	0.5842	0.5887	0.58975	0.0116172	0.00410731
[truncated: 33 more columns]

## Sheet: S7B Fig
Growth curves of different Staphylococcus at 42 °C
Time (h)		S. chromogenes						mean	std deviation	SEM		S. pseudintermedius						mean	std deviation	SEM		S. aureus						mean	std deviation	SEM		S. haemolyticus						mean	std deviation	SEM		S. agnetis						mean	std deviation
0		0.1045	0.1015	0.1107	0.1053	0.1026	0.1042	0.1048	0.00320125	0.0013069		0.0986	0.1007	0.0957	0.0987	0.0981	0.0961	0.0979833	0.00184653	0.000753842		0.0987	0.0974	0.0964	0.1003	0.0997	0.0992	0.0986167	0.00146617	0.000598563		0.0965	0.0949	0.0953	0.0969	0.0967	0.0951	0.0959	0.000894427	0.000365148		0.0993	0.1019	0.1011	0.102	0.1004	0.1004	0.10085	0.00102908
1		0.1051	0.1022	0.1107	0.1052	0.1034	0.1041	0.105117	0.00295528	0.00120649		0.1026	0.1	0.0982	0.1001	0.0995	0.0981	0.09975	0.00164286	0.000670696		0.0995	0.0987	0.0981	0.1012	0.1008	0.1006	0.0998167	0.00124807	0.00050952		0.0987	0.0962	0.0967	0.0983	0.0984	0.0977	0.0976667	0.00100929	0.000412041		0.0993	0.1028	0.1027	0.103	0.1018	0.1026	0.102033	0.00140095
2		0.1128	0.1092	0.1159	0.1119	0.1098	0.1114	0.111833	0.00239722	0.000978661		0.1074	0.1039	0.1023	0.1059	0.1051	0.1042	0.1048	0.00175955	0.000718331		0.1127	0.1125	0.1128	0.1153	0.1143	0.1144	0.113667	0.00115355	0.000470933		0.1046	0.105	0.1053	0.1035	0.1055	0.1117	0.105933	0.0029125	0.00118902		0.1112	0.1145	0.1151	0.1172	0.1182	0.1156	0.1153	0.00243311
3		0.1612	0.1555	0.1604	0.1545	0.155	0.156	0.1571	0.00292027	0.0011922		0.1491	0.1489	0.1458	0.1495	0.1517	0.1494	0.149067	0.00189385	0.000773161		0.1713	0.1808	0.1801	0.1842	0.1853	0.1817	0.180567	0.00496051	0.00202512		0.1301	0.1275	0.1221	0.1331	0.1354	0.1342	0.1304	0.00498237	0.00203404		0.1794	0.1835	0.1791	0.1896	0.1873	0.1835	0.183733	0.00418314
4		0.2561	0.2432	0.2398	0.2384	0.242	0.2436	0.24385	0.00632574	0.00258247		0.2273	0.2291	0.2288	0.2296	0.2328	0.2326	0.230033	0.00220424	0.000899877		0.2907	0.3149	0.3187	0.3189	0.3178	0.3127	0.312283	0.0108466	0.00442812		0.1847	0.1819	0.1737	0.1859	0.1876	0.1861	0.183317	0.00508268	0.002075		0.2761	0.2728	0.2684	0.2832	0.2725	0.2662	0.2732	0.00601831
5		0.4226	0.3834	0.3578	0.3699	0.3751	0.3707	0.379917	0.0225017	0.00918627		0.3073	0.3101	0.3155	0.3112	0.3149	0.3223	0.31355	0.0052664	0.00215		0.4328	0.4528	0.4675	0.4648	0.4625	0.4541	0.45575	0.012678	0.00517576		0.2467	0.2429	0.2281	0.2509	0.2448	0.238	0.2419	0.00798874	0.00326139		0.3968	0.3799	0.3802	0.3946	0.3799	0.3719	0.383883	0.00970143
6		0.6073	0.5398	0.5027	0.516	0.516	0.5143	0.532683	0.0385017	0.0157183		0.4003	0.4092	0.4246	0.4169	0.4139	0.4253	0.415033	0.00951623	0.00388499		0.5348	0.5657	0.5747	0.5722	0.5662	0.5574	0.561833	0.014543	0.00593715		0.31	0.3018	0.2969	0.32	0.3062	0.2986	0.305583	0.00855813	0.00349384		0.5344	0.5144	0.5096	0.5235	0.5005	0.4957	0.513017	0.0144033
7		0.7727	0.6911	0.6475	0.6627	0.6579	0.6562	0.68135	0.0471507	0.0192492		0.4688	0.486	0.5083	0.5161	0.4947	0.5237	0.4996	0.0204272	0.00833938		0.594	0.6242	0.6306	0.6304	0.6283	0.6163	0.620633	0.014102	0.00575712		0.3873	0.382	0.3533	0.3997	0.3762	0.3755	0.379	0.0154075	0.0062901		0.6742	0.6422	0.6317	0.654	0.6226	0.6168	0.64025	0.0213541
8		0.8876	0.8023	0.7634	0.7792	0.7711	0.7757	0.79655	0.0464877	0.0189785		0.5145	0.5332	0.5673	0.6021	0.5516	0.5928	0.56025	0.0339418	0.0138567		0.616	0.6444	0.6567	0.6554	0.6539	0.6446	0.645167	0.0152684	0.00623328		0.4659	0.4592	0.4259	0.4899	0.4537	0.4507	0.45755	0.0208923	0.00852923		0.7597	0.7461	0.7302	0.7471	0.7193	0.7081	0.735083	0.0193536
9		1.0214	0.8909	0.8543	0.8647	0.8536	0.8583	0.890533	0.0655889	0.0267765		0.5612	0.5726	0.618	0.6666	0.5934	0.6403	0.608683	0.0405734	0.016564		0.6254	0.6522	0.6674	0.6631	0.6622	0.6533	0.653933	0.0151741	0.00619482		0.5504	0.5388	0.5038	0.5838	0.5358	0.5184	0.5385	0.0276014	0.0112682		0.7995	0.7963	0.7824	0.7905	0.7644	0.7607	0.7823	0.0164077
10		1.0084	0.9945	0.9698	0.9516	0.9718	0.9373	0.972233	0.0262907	0.0107331		0.6042	0.6142	0.6675	0.7315	0.6476	0.6763	0.656883	0.0463486	0.0189217		0.6298	0.6594	0.6717	0.6691	0.6638	0.658	0.658633	0.0150953	0.00616261		0.6315	0.6161	0.5787	0.6728	0.6086	0.5927	0.616733	0.0330219	0.0134811		0.7931	0.8096	0.7971	0.8017	0.7798	0.7791	0.7934	0.0121207
11		0.9292	1.0174	1.0324	1.0334	0.9648	0.9541	0.98855	0.0448106	0.0182939		0.6392	0.6452	0.7059	0.7764	0.6628	0.6848	0.685717	0.0509161	0.0207864		0.6364	0.6683	0.6771	0.6714	0.6689	0.6602	0.663717	0.014454	0.00590081		0.6931	0.6703	0.6109	0.7399	0.6681	0.653	0.67255	0.0428162	0.0174796		0.776	0.8062	0.7849	0.787	0.7629	0.7599	0.779483	0.017148
12		0.8972	1.0093	1.0271	1.0771	1.0559	1.0418	1.01807	0.0636345	0.0259787		0.6502	0.6659	0.7267	0.7951	0.6606	0.6692	0.694617	0.0560836	0.022896		0.6505	0.679	0.6862	0.6793	0.6743	0.6674	0.672783	0.0125614	0.00512818		0.7343	0.7189	0.6312	0.7923	0.7119	0.7016	0.715033	0.0521049	0.0212717		0.7658	0.791	0.766	0.7662	0.7385	0.7356	0.760517	0.020616
13		0.9145	0.9678	1.0308	1.0911	1.0507	1.0629	1.01963	0.066044	0.0269623		0.6364	0.6476	0.6991	0.7671	0.6179	0.6267	0.6658	0.0572528	0.0233733		0.657	0.681	0.6897	0.6851	0.6806	0.6733	0.677783	0.0115401	0.00471122		0.7625	0.7377	0.658	0.8254	0.7328	0.7336	0.741667	0.054046	0.0220642		0.7578	0.7731	0.7416	0.7403	0.7102	0.7056	0.7381	0.0263243
14		0.9393	0.9568	1.0613	1.0971	1.0659	1.0796	1.03333	0.0674524	0.0275373		0.6072	0.6203	0.6722	0.7273	0.5821	0.6012	0.63505	0.0544663	0.0222358		0.6615	0.6823	0.6883	0.6832	0.6794	0.6742	0.67815	0.00938227	0.0038303		0.7869	0.7591	0.6743	0.8543	0.7597	0.7559	0.765033	0.0580108	0.0236828		0.7463	0.7556	0.7191	0.7175	0.6852	0.6761	0.716633	0.0317375
15		0.9592	0.9778	1.0315	1.0695	1.0514	1.0776	1.02783	0.0489807	0.0199963		0.5895	0.5973	0.6525	0.6974	0.5502	0.5822	0.611517	0.0535941	0.0218797		0.6613	0.6763	0.6846	0.6794	0.6752	0.6695	0.674383	0.00811059	0.00331113		0.8008	0.768	0.6947	0.8637	0.7726	0.7527	0.775417	0.0557359	0.0227541		0.7349	0.7384	0.696	0.694	0.6587	0.6492	0.6952	0.0371286
16		1.0045	0.999	1.0678	1.0971	1.0577	1.0481	1.0457	0.0378377	0.0154472		0.5671	0.5798	0.6371	0.678	0.5288	0.5628	0.592267	0.0548549	0.0223944		0.6612	0.6764	0.6806	0.6737	0.6695	0.666	0.671233	0.00709328	0.00289582		0.809	0.7625	0.716	0.8711	0.7669	0.7454	0.778483	0.0545847	0.0222841		0.7255	0.7247	0.6771	0.6744	0.6365	0.6272	0.677567	0.0418394
17		1.0173	0.9875	1.0909	1.1136	1.0553	1.0657	1.05505	0.0465078	0.0189867		0.5522	0.5605	0.6166	0.6624	0.5113	0.548	0.575167	0.0545636	0.0222755		0.6655	0.6757	0.6783	0.6709	0.6653	0.6614	0.669517	0.00658921	0.00269003		0.8213	0.7582	0.7322	0.8789	0.7655	0.7439	0.783333	0.0560246	0.0228719		0.715	0.7187	0.6689	0.6644	0.6147	0.6054	0.664517	0.0479168
18		1.008	1.0308	1.0831	1.1225	1.0896	1.049	1.06383	0.0422031	0.0172293		0.5388	0.547	0.5993	0.6493	0.4877	0.5327	0.559133	0.0567547	0.02317		0.6692	0.6739	0.6773	0.6701	0.6638	0.6582	0.66875	0.00689137	0.00281339		0.8408	0.7494	0.7536	0.8877	0.761	0.7378	0.788383	0.0610728	0.0249328		0.7083	0.7136	0.6635	0.6542	0.5944	0.5831	0.65285	0.0550672
19		1.0196	1.0127	1.0793	1.1099	1.0405	1.0926	1.0591	0.040423	0.0165026		0.5298	0.5285	0.5855	0.6399	0.4683	0.5196	0.545267	0.0594595	0.0242742		0.6714	0.6715	0.6764	0.6689	0.6611	0.657	0.667717	0.00725684	0.00296259		0.8554	0.7434	0.7686	0.8954	0.7549	0.7375	0.792533	0.0662806	0.0270589		0.701	0.7086	0.6557	0.6427	0.5736	0.5629	0.64075	0.061694
20		1.0275	1.0486	1.1005	1.1177	1.0857	1.0718	1.0753	0.0333195	0.0136026		0.5126	0.5107	0.575	0.6403	0.4541	0.5142	0.534483	0.0644301	0.0263035		0.6759	0.6679	0.6779	0.669	0.6623	0.657	0.668333	0.00792784	0.00323653		0.8655	0.7396	0.7925	0.9083	0.7533	0.7326	0.798633	0.0727131	0.029685		0.689	0.6987	0.6462	0.6295	0.5551	0.5442	0.627117	0.065399
21		1.0668	1.0919	1.1095	1.0934	1.09	1.0725	1.08735	0.0154776	0.00631869		0.5003	0.4964	0.5632	0.6311	0.4412	0.5047	0.522817	0.0656512	0.026802		0.6765	0.6622	0.676	0.6707	0.6624	0.6564	0.667367	0.00825461	0.00336993		0.8746	0.7417	0.8147	0.9127	0.7531	0.7275	0.80405	0.0764707	0.0312191		0.6768	0.6839	0.6301	0.6097	0.5358	0.5255	0.6103	0.0677833
22		1.0425	1.0296	1.1407	1.0952	1.0961	1.0917	1.08263	0.0405375	0.0165494		0.4936	0.4889	0.5517	0.6286	0.4352	0.4985	0.516083	0.0663691	0.0270951		0.6725	0.6516	0.6717	0.6701	0.6621	0.6575	0.66425	0.00857899	0.00350236		0.8837	0.7429	0.8418	0.9164	0.7502	0.7296	0.810767	0.0803778	0.0328141		0.6647	0.671	0.6141	0.5856	0.5161	0.5065	0.593	0.0708812
[truncated: 19 more columns]

## Sheet: S7C Fig
NAD abundance
	S. chromogenes 37 ℃	S. chromogenes 42℃	S. sciuri
	64.103	597.951	1694.13
	73.1811	549.92	2311.73
	82.1505	686.064	1935.77
mean	73.1448	611.312	1980.54
std deviation	9.02381	69.0485	311.225
SEM	5.2099	39.8652	179.686

## Sheet: S7D Fig
Number of Av. paragallinarum
	S. chromogenes	S. sciuri
	4.82607	5.11727
	5.51188	5.22011
	5.13033	4.79934
mean	5.1561	5.04557
std deviation	0.343629	0.219355
SEM	0.198395	0.126645

## Sheet: S8 Fig
Water intake of birds
	Day post infection of Av. paragallinarum (d)	PBS	Mono-infectIon of Av. paragallinarum	Co-infection of Av. paragallinarum and S. chromogenes	Vancomycin treatment
	-1	833	903.6	1110	1069.2
	0	818.7	946.6	943.7	833.7
	1	830.8	914.7	637.5	862.6
	2	853.1	949.6	895.6	809.4
	3	865.6	911.7	810.2	746.1

## Sheet: S9 Fig
Infection score
	Days post infection of Av. paragallinarum (d)		Mono-infection of S. chromogenes						mean	std deviation	SEM
	-1		0	0	0	0	0	0	0	0	0
	0		0	0	0	0	0	0	0	0	0
	1		0	0	0	0	0	0	0	0	0
	2		0	1	0	0	0	0	0.166667	0.408248	0.166667
	3		0	0	0	0	0	0	0	0	0

[truncated: 14 more sheets: S10A Fig, S10B Fig, S10C Fig, S10D Fig, S10E Fig, S10F Fig, S11 Fig, S12 Fig, S13A Fig, S13B Fig, S14B Fig, S14C Fig, S14D Fig, S14E Fig]
