# Supplementary material for: Resident bacteria contribute to opportunistic infections of the respiratory tract
Source: PLoS Pathog. 2021 Mar 19;17(3):e1009436. doi: 10.1371/journal.ppat.1009436 (PMC8011790; doi:10.1371/journal.ppat.1009436)
Supplement: S1 Table — (XLSX) [file ppat.1009436.s003.xlsx]

## Sheet: S1 Table
Variable	Category	Percentage, %	Prevalence, % (95% CI) (n = 103)	OR (95% Ci)	P
Total samples		100	59.2（49.1-68.8）	NA	NA
Generation of birds	Commercial generation	94.2	58.7 (48.3-68.7)	1	0.079
	Parental generation	5.8	100.0 (54.1-100.0)	NA
Feeding mode	Single breed of birds	85.4	64.8 (53.9-74.7)	2.76 (0.90-8.47)	0.069
	Multiple breeds of bird	14.6	40.0 (16.3-67.7)	1
The breed of birds	A	26.2	77.8 (57.7-91.4)	5.38 (1.71-16.92)	0.005*
	B	41.7	67.4 (51.5-80.9)	3.19 (1.24-8.21)
	C	32	39.4 (22.9-57.9)	1
Feeding scale of whole farm	less than 20 thousand birds	65.2	66.7 (49.8-80.9)	1.58 (0.61-4.08)	0.633
	between 20-50 thousand birds	65.2	60.0 (40.6-77.3)	1.18 (0.44-3.21)
	more than 50 thousand birds	34.8	55.9 (37.9-72.8)	1
Feeding scale of one barn	less than or equal to 10 thousand birds	52.4	64.8 (50.6-77.3)	1.38 (0.62-3.06)	0.425
	more than 10 thousand birds	47.6	57.1 (42.2-71.2)	1
Origin of growing birds	Outsource	22.3	87.0 (66.4-97.2)	5.74 (1.58-20.85)	0.004*
	domestic farms	77.7	53.8 (42.2-65.0)	1
