# Supplementary material for: Resident bacteria contribute to opportunistic infections of the respiratory tract
Source: PLoS Pathog. 2021 Mar 19;17(3):e1009436. doi: 10.1371/journal.ppat.1009436 (PMC8011790; doi:10.1371/journal.ppat.1009436)
Supplement: S2 Table — (XLSX) [file ppat.1009436.s004.xlsx]

## Sheet: Sheet1
Variable	Category	Percentage, %	Prevalence, % (95% CI) (n = 61)	OR (95% CI)	P
Total samples		100	54.10 (44.8-66.9)	NA	NA
Morbidity season	Spring	26.2	56.2 (29.9-80.2)	1.61 (0.31-8.32)	0.913
	Summer	13.1	50.0 (15.7-84.3)	1.25 (0.19-8.44)
	Autumn	45.9	57.1 (37.2-75.5)	1.67 (0.37-7.57)
	Winter	14.8	44.4 (13.7-78.8)	1
Morbidity age	≤90 d	75.4	46.7 (21.3-73.4)	1	0.506
	> 90 d	24.6	56.5 (41.1-71.1)	1.49 (0.46-4.79)
Morbidity rate	≤1%	42.6	38.5 (20.2-59.4)	1	0.035*
	> 1%	57.4	65.7 (47.8-80.9)	3.07 (1.07-8.80)
Therapy	Antibiotics & immunization	59	47.2 (30.4-64.5)	1.57 (0.39-6.30)	0.021*
	Immunization only	23	85.7 (57.2-98.2)	10.50 (1.51-72.81)
	Antibiotics only	18	36.4 (10.9-69.2)	1
Egg production	None effect	24.6	20.0(4.3-48.1)	1	0.008*
	1-3% reduced	57.4	62.9 (44.9-78.5)	6.77 (1.61-28.54)
	>3% reduced	18	72.7 (39.0-94.0)	10.67 (1.71-66.72)
