# Supplementary material for: Resident bacteria contribute to opportunistic infections of the respiratory tract
Source: PLoS Pathog. 2021 Mar 19;17(3):e1009436. doi: 10.1371/journal.ppat.1009436 (PMC8011790; doi:10.1371/journal.ppat.1009436)
Supplement: S3 Table — a, Colocalization rate: the number of birds infected with a specific genus of bacteria and Av. paragallinarum/the number of birds infected with Av. paragallinarum. (XLSX) [file ppat.1009436.s005.xlsx]

## Sheet: Sheet1
Species	Number of isolates	Isolation rate (%)	Colocalization rate with Av. paragallinarum (%)a	Satellite phenomenon
Staphylococcus
S. chromogenes	25	62.5	75	+
S. agnetis	5	12.5	8.33	+
S. aureus	2	5	0	+
S. haemolyticus	2	5	8.33	+
S. warneri	1	2.5	8.33	+
S. pseudintermedius	1	2.5	0	+
S. sciuri	1	2.5	8.33	+
Streptococcus and Enterococcus
S. pluranimalium	11	27.5	33.33	-
E. faecalis	14	35	41.67	-
E. cecorum	7	17.5	41.67	-
E. casseliflavus	1	2.5	8.33	-
E. faecium	1	2.5	0	-
Acinetobacter
A. lwoffii	10	25	25	+
A. schindleri	10	25	33.33	+
Enterobacteriaceae
E. coli	6	15	33.33	-
K. pneumoniae	1	2.5	8.33	-
Bacillus and Paenibacillus
B. amyloliquefaciens	2	5	8.33	-
B. licheniformis	1	2.5	0	-
B. wiedmannii	1	2.5	0	-
B. cereus	3	7.5	16.67	-
B. velezensis	1	2.5	0	-
P. illinoisensis	1	2.5	0	-
P. ehimensis	1	2.5	0	-
Other species
Rothia nasimurium	15	37.5	58.33	+
Gallibacterium anatis	10	25	33.33	-
Corynebacterium falsenii	6	15	41.67	-
Corynebacterium geronticis	5	12.5	16.67	-
Kocuria rosea	4	10	16.67	-
Lactobacillus salivarius	2	5	8.33	-
Vibrio cholerae	1	2.5	0	-
Pseudomonas sp.	1	2.5	0	-
Stenotrophomonas maltophilia	1	2.5	0	-
Carnobacterium sp.	1	2.5	8.33	-
Aerococcus viridans	1	2.5	8.33	-
