# Supplementary material for: Resident bacteria contribute to opportunistic infections of the respiratory tract
Source: PLoS Pathog. 2021 Mar 19;17(3):e1009436. doi: 10.1371/journal.ppat.1009436 (PMC8011790; doi:10.1371/journal.ppat.1009436)
Supplement: S4 Table — FLO, florfenicol; CLI, clindamycin; ERY, erythromycin; CEF, cefoxitin; TET, tetracycline; OXA, oxacillin; ENR, enrofloxacin; TRI/SUL, trimethoprim/ sulfamethoxazole; GEN, gentamycin; PEN, penicillin; AMP, ampicillin; TIL, tilmicosin; AMO/CLA, amoxicillin/ clavulanic acid; MER, meropenem; POL, polymyxin E. a, Data represent the concentration of trimethoprim. b, Data represent the concentration of amoxicillin. c, The number of isolates with MIC values equal to or higher than the concentrations of tested ranges. d, The number of isolates with MIC values equal to or lower than the concentrations of tested ranges. (XLSX) [file ppat.1009436.s006.xlsx]

## Sheet: Sheet1
Antimicrobial agents	No. of isolates with indicated MIC (μg/mL) after incubation for 24 h
	0.0625	0.125	0.25	0.5	1	2	4	8	16	32	64	MIC50	MIC90
FLO						5	6	6	1			4	8
CLI						2		1	4	11c		≥ 32	≥ 32
ERY					1		2	8	7			8	16
CEF	4		5	3	3	1				2		0.5	2
TET						2		1	3	12c		≥ 32	≥ 32
OXA									1	17c		≥ 32	≥ 32
ENR				1	14	1		2				1	2
TRI/SUL, 1 : 19 ratio a						2	5	11				8	8
GEN							10	1	3	4c		4	≥ 32
PEN					3	5	8	2				4	4
AMP			1	6	1	1		2	1	3	3c	2	≥ 64
TIL					1	1	4	2	3		7c	16	≥ 64
AMO/CLA, 2 : 1 ratio b		6	4	1				1	6			0.25	16
MER	17d		1									≤ 0.015	≤ 0.015
POL		2						1	2	11	2	32	32
