# Supplementary material for: Resident bacteria contribute to opportunistic infections of the respiratory tract
Source: PLoS Pathog. 2021 Mar 19;17(3):e1009436. doi: 10.1371/journal.ppat.1009436 (PMC8011790; doi:10.1371/journal.ppat.1009436)
Supplement: S5 Table — MICs of antibiotics in μg/mL; PEN, penicillin; OXA, oxacillin; AMO/CLA, amoxicillin/clavulanic acid (2: 1); CEF, cefoxitin; ERY, erythromycin; TET, tetracycline; GEN, gentamycin; CLI, clindamycin; TIA, tiamulin; ENR, enrofloxacin; LIN, linezolid; RIF, rifampicin; VAN, vancomycin; TIL, tilmicosin; FLO, florfenicol; TRI/SUL, trimethoprim/sulfamethoxazole (1: 19). (XLSX) [file ppat.1009436.s007.xlsx]

## Sheet: Sheet1
Isolate	Antimicrobial agents
	PEN	OXA	AMO/CLA	CEF	ERY	TET	GEN	CLI	TIA	ENR	LIN	RIF	VAN	TIL	FLO	TRI/SUL
SC1	8	0.12	0.5/0.25	0.5	> 64	16	> 32	> 16	> 128	> 16	1	≤ 0.008	2	> 128	4	8/152
SC2	1	0.12	0.25/0.12	≤ 0.25	> 128	16	1	> 16	0.5	8	1	≤ 0.008	2	> 128	8	0.5/9.5
SC3	2	0.25	0.5/0.25	≤ 0.25	> 128	32	> 32	> 16	> 128	> 16	1	≤ 0.008	1	> 128	8	> 8/152
SC4	8	0.12	0.25/0.12	≤ 0.25	0.5	0.12	1	0.5	1	4	1	≤ 0.008	1	2	8	0.5/9.5
SC5	8	0.12	0.25/0.12	0.5	0.5	16	1	0.5	1	> 16	1	≤ 0.008	2	2	2	> 8/152
SC6	4	0.12	0.5/0.25	0.5	0.5	16	1	0.5	0.5	> 16	1	≤ 0.008	2	2	2	> 8/152
SC7	8	0.12	0.25/0.12	≤ 0.25	> 64	16	> 32	> 16	> 128	> 16	1	≤ 0.008	1	> 128	4	> 8/152
SC8	8	0.12	0.5/0.25	0.5	0.5	16	1	0.5	0.5	> 16	1	≤ 0.008	0.5	2	2	> 8/152
SC9	4	0.12	0.5/0.25	0.5	> 128	16	> 32	> 16	> 128	> 16	1	≤ 0.008	1	> 128	4	> 8/152
SC10	8	0.12	0.12/0.06	0.5	64	16	> 32	0.5	1	> 16	1	≤ 0.008	1	2	2	8/152
SC11	2	0.12	≤ 0.06/0.03	0.5	32	16	> 32	0.12	0.25	> 16	1	≤ 0.008	0.5	4	2	8/152
SC12	4	0.12	0.25/0.12	0.5	> 64	16	> 32	> 16	> 128	> 16	0.5	≤ 0.008	1	> 128	4	> 8/152
SC13	8	0.12	0.5/0.25	0.5	> 64	16	> 32	> 16	> 128	> 16	0.5	≤ 0.008	1	> 128	4	> 8/152
SC14	16	0.25	0.25/0.12	0.5	> 64	0.5	> 32	> 16	> 128	> 16	0.5	≤ 0.008	0.5	> 128	4	8/152
SC15	2	0.25	0.25/0.12	0.5	> 64	0.25	16	> 16	> 128	> 16	1	≤ 0.008	0.5	> 128	4	8/152
SC16	≤ 0.12	0.25	≤ 0.06/0.03	0.5	> 64	0.5	> 32	> 16	> 128	> 16	1	≤ 0.008	0.5	> 128	4	8/152
SC17	32	0.25	0.25/0.12	0.5	> 64	1	32	> 16	> 128	> 16	1	≤ 0.008	0.5	> 128	4	8/152
SC18	1	0.25	0.12/0.06	0.5	> 64	1	32	> 16	> 128	> 16	1	≤ 0.008	0.5	> 128	4	> 8/152
SC19	0.25	0.25	0.12/0.06	0.5	> 64	0.5	> 32	> 16	> 128	>16	1	≤ 0.008	0.5	> 128	2	8/152
SC20	0.5	0.25	0.12/0.06	0.5	> 64	0.5	32	> 16	> 128	> 16	1	≤ 0.008	0.5	> 128	4	8/152
SC21	2	0.12	≤ 0.06/0.03	0.5	32	16	> 32	0.12	0.25	> 16	1	≤ 0.008	0.5	4	2	8/152
SC22	64	0.25	0.5/0.25	0.5	> 64	0.5	> 32	> 16	> 128	> 16	1	≤ 0.008	0.5	> 128	4	8/152
SC23	> 128	0.25	0.5/0.25	0.5	> 64	1	> 32	> 16	> 128	> 16	1	≤ 0.008	0.5	> 128	4	8/152
SC24	0.25	0.25	0.12/0.06	0.5	> 64	1	0.5	> 16	> 128	4	1	≤ 0.008	1	> 128	32	0.25/4.75
SC25	0.5	0.12	0.12/0.06	0.5	> 64	1	0.5	> 16	> 128	4	1	≤ 0.008	1	> 128	32	0.25/4.75
Resistance rate (%)	96	0	0	0	84	52	72	72	68	1	0	0	0	72	20	84
