# Supplementary material for: Resident bacteria contribute to opportunistic infections of the respiratory tract
Source: PLoS Pathog. 2021 Mar 19;17(3):e1009436. doi: 10.1371/journal.ppat.1009436 (PMC8011790; doi:10.1371/journal.ppat.1009436)
Supplement: S6 Table — *, Primers were obtained from PrimerBank (https://pga.mgh.harvard.edu/primerbank/index.html). References corresponding to primers: mice-naprt [61]; mice-nampt [62]; mice-nmrk1 [63]; mice-nmnat1, mice-gapdh [64]; Human-naprt, Human-nadsyn1, Human-nampt, Human-nmrk1 [60]; Human-nmnat1 [65]; Human-actb [66]. (XLSX) [file ppat.1009436.s008.xlsx]

## Sheet: Sheet1
Description		5' -- > 3'	3' -- > 5'	Reference
Mice	qprt	CCGGGCCTCAATTTTGCATC	GGTGTTAAGAGCCACCCGTT	*
	naprt	GTGAGGTGAATGTCATTGGC	ACAGTGCGACCGGATACACT	[61]
	nadsyn1	ACGGCTGCTCACTACTTGTTA	CTGAGAACCGAGGCAACTTC	*
	nampt	TACAGTGGCCACAAATTCCA	TACAGTGGCCACAAATTCCA	[62]
	nmrk1	CTTGAAGCTTGCTCTGCGAC	GTGTCGTCTTCCCTCCGTTT	[63]
	nmnat1	GAAATTGCTGTGTGGGGCAG	CCACGATTTGCGTGATGTCC	[64]
	gapdh	ACAAAATGGTGAAGGTCGGTG	TGGCAACAATCTCCACTTTGC	[64]
Human	naprt	GGTGCTTTGAAGGTGGACAG	CACGAATGAAGCTGACCGAG	[65]
	nadsyn1	TCTGATATCACAAAGCTTCGATCC	CAGGCTCACGAGACGATCAG	[65]
	nampt	AAGTGAATTTTGAGTCTGGGAAGA	ATCAGAGTTGGCAAGAGGAAGC	[65]
	nmrk1	CAGGTCTGCAATGCCTTCACTTT	ATAGAACAGCTATGGAGGGGGC	[65]
	nmnat1	GTGGAAAGAGACTCTGAAGGTGC	CTTGTGTTTCAGTCCACTTCCTC	[66]
	actb	GCTCACCATGGATGATGATATCGC	CACATAGGAATCCTTCTGACCCAT	[67]
